# Supplementary material for: Benchmarking Nanopore Sequencing for CLN2 (TPP1) Mutation Detection: Integrating Rapid Genomics and Orthogonal Validation for Precision Diagnostics
Source: Int J Mol Sci. 2025 May 23;26(11):5037. doi: 10.3390/ijms26115037 (PMC12155472; doi:10.3390/ijms26115037)
Supplement: Supplementary file 1 [file ijms-26-05037-s001.zip]

Archive with 1 entries (1 files):
- ijms-3563918-supplementary.pdf
